# Supplementary material for: Neutrophil Gelatinase Associated Lipocalin Is an Early and Accurate Biomarker of Graft Function and Tissue Regeneration in Kidney Transplantation from Extended Criteria Donors
Source: PLoS One. 2015 Jun 30;10(6):e0129279. doi: 10.1371/journal.pone.0129279 (PMC4488380; doi:10.1371/journal.pone.0129279)
Supplement: S1 Dataset — Dataset is organized in 9 sections; each section displays data of corresponding figs. (XLSX) [file pone.0129279.s001.xlsx]

## Sheet: Fig. 1
		Number of KT from ECD	Incidence of DGF	Number of DGF Patients
	2002	38	0.39	15
	2003	49	0.2	10
	2004	48	0.21	10
	2005	70	0.21	15
	2006	66	0.26	17
	2007	53	0.38	20
	2008	70	0.31	22
	2009	65	0.26	17
	2010	84	0.37	31
	2011	71	0.32	23
	2012	72	0.33	24
	TOTAL	686	0.294545	204
		Number of KT from SCD	Incidence of DGF	Number of DGF Patients
	2002	42	0.21	9
	2003	45	0.05	2
	2004	51	0.08	4
	2005	62	0.15	9
	2006	52	0.12	6
	2007	51	0.1	5
	2008	39	0.23	9
	2009	38	0.24	9
	2010	45	0.22	10
	2011	31	0.26	8
	2012	38	0.16	6
	TOTAL	494	0.15587	77
		ECD vs SCD	p=0,001
		ECD: extended criteria donors
		SCD: standard criteria donors
		KT: kidney transplantation

## Sheet: Fig. 2
		DGF risk according to Irish e coll. http://www.transplantcalculator.com/DGF
				% risk	p value	number
		DGF patients		0.23	0.2	14
		non-DGF patients		0.27		36
		DGF: delayed graft function

## Sheet: Fig. 3
								Out of Figure 3
								pre transplant values in all Patients
	Day 1 NGAL plasma values (ng/ml)							412
	DGF	SGF	IGF					441
	627	564	368					600		mean	standard deviation	number
	654	428	352					498		632	84	50
	717	544	244					508
	652	540	301					610
	532	285	341					523
	591	288	312					678
	713	432	387					541
	757	329	335					547
	772	204	176					549
	506	531	421					634
	816	407	441					563
	533	142	234					633
	657	579	160					567
	751	569	240					628
		417	392					612
		332	211					582
		685	318					587
		632						589
		530						650
								593
	DGF		SGF		IGF			598
	mean	standard deviatio	mean	standard deviatio	mean	standard deviatio		604
	662.714	97.1568	444.105	149.544	307.824	84.4861		613
			NO DGF					615
			379.75	139.733				628
								632
	Patient number (total 50)							632
	DGF	14/50						677
	NO DGF	36/50			DGF: delayed graft function			634
					SGF: standard graft function			643
	NO DGF	SGF	19/36		IGF: immediate graft function			646
		IGF	17/36		LD: living donors			652
								654
		p values						671
		DGF vs nDGF	9.33285e-09					671
		DGF vs SGF	4.17057e-05					672
		SGF vs IGF	0.00220845					678
								684
								697
								701
								703
								713
								732
								756
								758
								777
								817
								832

## Sheet: Fig.4
	Fig 4 data resume							Fig 4 complete data
								Day-1		Day-2		Day-3		Day-4
	Day after KT	NGAL ng/ml		creatinine mg/dl				NGAL	Creatinine	NGAL	Creatinine	NGAL	Creatinine	NGAL	Creatinine
		mean	standard deviation	mean	standard deviation			685	4.1	100	3.1	68	2.5	45	2.6
	Day-1	379.7	139.7	6.45605	1.85579			632	4.1	107	3.4	71	2.7	62	2.6
	Day-2	315	121	6.92596	2.13617			579	4.2	146	4.4	116	3	46	4.2
	Day-3	270	96	6.80083	2.46877			569	4.4	184	4.5	154	3.3	48	2.9
	Day-4	153	102	6.60604	2.86792			564	4.5	191	4.7	166	3.4	49	3
								544	4.7	194	5	195	4.3	83	4.8
	p value							540	4.7	219	5.1	200	4.3	61	3.4
	1 vs 2	0.04		0.41				531	4.8	225	5.3	212	4.6	78	3.7
	2 vs 3	0.09		0.87				530	5	225	5.4	215	4.9	95	3.7
	3 vs 4	<0,01		0.76				441	5	228	5.5	222	5.2	34	4
								432	5.1	252	5.5	223	5.3	70	4.2
								428	5.2	258	5.6	228	5.4	46	5.4
	KT: kidney transplantation							421	5.3	263	5.8	233	5.7	51	5.6
								417	5.5	269	5.9	239	5.8	62	5.7
								407	5.6	272	6	242	5.9	61	5.8
								392	5.7	275	6.1	245	6	98	5.9
								387	5.8	281	6.4	251	6.3	134	6.2
								368	6.1	292	6.4	262	6.7	145	6.2
								352	6.1	307	6.5	273	6.8	160	6.3
								341	6.2	308	6.8	277	6.8	161	6.6
								335	6.5	327	6.9	278	7	180	6.7
								332	6.6	332	6.9	297	7.3	185	6.7
								329	6.6	332	7.1	302	7.4	185	6.9
								318	6.8	340	7.2	302	7.5	193	7
								312	6.9	346	7.5	310	7.8	199	7.3
								301	7.2	347	7.5	312	8.4	381	7.8
								288	7.3	361	7.6	316	8.6	214	7.4
								285	8.2	372	8.7	317	9	225	8.8
								244	8.4	423	9.1	330	9	160	8.9
								240	8.8	464	9.3	331	9.2	355	9.1
								234	9	464	9.5	342	9.9	322	9.4
								211	9.3	465	9.6	401	10	338	9.4
								204	9.7	480	10	412	10.6	380	9.7
								176	9.8	509	10.1	435	11	284	10.6
								160	10	572	11.1	461	11	156	10.8
								142	10.8	600	11.7	484	11.6	167	11.6

## Sheet: Fig. 5
		Fig 5 data resume							Fig 5 Complite data
			NGAL ng/ml		creatinine mg/dl				Pre-TAC		Post-TAC
			mean	standard deviation	mean	standard deviation			NGAL	Creatinine	NGAL	Creatinine
		Pre-TAC	107	37.66	2.33	0.22			211	2.4	294	2.5
		Post-TAC	155.9	48.3	2.38	0.31			208	2	291	2.1
									195	2.3	218	2.4
		p vaue							138	2	183	1.4
		pre vs post	<0,001		0.4				132	2.8	293	2.9
									129	2	199	1.8
									126	2.2	197	2.3
		TAC: tacrolimus							125	2.6	192	2.7
									123	2.2	212	2.3
									121	2	175	2.1
									118	2.4	169	2.5
									115	2.4	163	2.5
									112	2.4	157	2.6
									112	2.3	223	2.7
									109	2.3	158	2.4
									109	2.2	155	2.3
									108	2.3	154	2.4
									106	2	154	2.1
									105	2.4	151	2.5
									102	2.3	152	2.4
									102	2.2	143	2.3
									95	2.6	141	2.7
									93	2.3	136	2.4
									92	2.2	133	2.3
									90	2.1	130	2.7
									87	2.4	128	2.5
									84	2.2	124	2.3
									81	2.4	134	2.5
									73	2.1	116	2.2
									78	2.8	114	2.9
									68	2.1	112	2.2
									63	2.3	140	2.4
									67	2.3	109	2.4
									75	2.3	104	2.4
									76	2.1	98	1.9
									65	2.2	64	2.3
									249	2.3	187	2.8
									104	2.4	149	2.5
									103	2.3	147	2.4
									101	2.2	142	2.3
									100	2.4	139	2.5
									97	2.2	136	2.3
									97	2.4	134	2.5
									90	2.2	61	2.3
									95	2.3	178	2.4
									92	2	143	2.1
									89	2.4	141	2.5
									86	2.6	136	2.4
									78	3	133	3.4
									83	2	130	1.7

## Sheet: Fig. 6
	Figure 6A
	2-DCt
	2-(Ct NGAL- Ct GAPDH)	Control	Hypoxia	Tac
	2-DCt1	0.000331202	0.00132481	0.00106865
	2-DCt2	0.000181216	0.00144973	0.00121907
	2-DCt3	0.000164457	0.00131566	0.00104665
	average	0.000225625	0.0013634	0.00111146
	standard deviation	9.18155e-05	7.49048e-05	9.3844e-05
	t test		7.65728e-05	0.000306554
	2-DCt
	2-(Ct NGAL- Ct b-Actin)	Control	Hypoxia	TAC
	2-DCt1	0.000183746	0.000874048	0.000605326
	2-DCt2	0.000132658	0.000930311	0.000685764
	2-DCt3	0.000102648	0.000729907	0.000653285
	average	0.000139684	0.000844755	0.000648125
	standard deviation	4.10027e-05	0.000103363	4.04665e-05
	t test		0.000390613	0.00010681
	Figure 6B
	NGAL expression %
	Control	0.35	p<0,01
	Hypoxia	0.942
	Tac	0.862
	Figure 6C
	NGAL concentration (ng/ml)	mean	standard deviation	n
	Control	0.173	0.036	3
	Hypoxia	0.642	0.062	3
	Tac	0.597	0.096	3
	p value
	control vs hypoxia	<0,001
	control vs Tac	<0,001
	TAC: tacrolimus

## Sheet: Fig. 7
	Data Resume with p values													Complete Data
	Each experiment was performed in triplicate (n=3)
			Control		Hypoxia		Hypoxia + NGAL 500ng/ml		Tac		Tac + NGAL 500ng/ml			XTT	Control	Hypoxia	Hypoxia + NGAL 500ng/ml	Tac	Tac + NGAL 500ng/ml
			average	Standard Deviation	average	Standard Deviation	average	Standard Deviation	average	Standard Deviation	average	Standard Deviation		Wild Type	0.928	0.243	0.466	0.518	0.59
	XTT assay (fig 7A)	Wild Type	0.976	0.11	0.32	0.087	0.571	0.11	0.518	0.07	0.801	0.192			0.9	0.303	0.561	0.588	0.846
		siRNA Control	0.987	0.086	0.24	0.078	0.593	0.073	0.515	0.062	0.788	0.061			1.1	0.414	0.686	0.448	0.967
		siRNA Megalin	1	0.09	0.258	0.036	0.3	0.068	0.524	0.066	0.54	0.048		siRNA Control	0.961	0.157	0.523	0.578	0.85
															0.917	0.252	0.587	0.513	0.786
															1.083	0.311	0.669	0.454	0.728
	p value	D11 vs F11	<0,001	F11 vs H11	<0,05	D11 vs J11	<0,05	J11 vs L11	<0,05					siRNA Megalin	1.062	0.232	0.291	0.52	0.491
		D12 vs F12	<0,001	F12 vs H12	<0,05	D12 vs J12	<0,05	J12 vs L12	<0,05						0.897	0.243	0.237	0.46	0.542
		D13 vs F13	<0,001	F13 vs H13	0.83	D13 vs J13	<0,05	J13 vs L13	0.78						1.041	0.299	0.372	0.592	0.587
			Control		Hypoxia		Hypoxia + NGAL 500ng/ml		Tac		Tac + NGAL 500ng/ml			Tunel Test	Control	Hypoxia	Hypoxia + NGAL 500ng/ml	Tac	Tac + NGAL 500ng/ml
			average	Standard Deviation	average	Standard Deviation	average	Standard Deviation	average	Standard Deviation	average	Standard Deviation		Wild Type	7	34	18	18	5
	Tunel test (fig 7B)	Wild Type	3.8	3	30.7	4.6	14.8	3.5	14	4	9	4.6			3	31	15	10	14
		siRNA Control	3.7	1	30.9	4.2	15.6	1.2	14.7	2	7.8	2			1	25	11	14	8
		siRNA Megalin	2.7	0.8	33	3.1	36	2	18	1	17	1.8		siRNA Control	3	36	14	16	9
															5	29	17	16	9
															3	28	16	12	5
	p value	D23 vs F23	<0,001	F23 vs H23	<0,05	D23 vs J23	<0,05	J23 vs L23	<0,05					siRNA Megalin	4	35	38	18	15
		D24 vs F24	<0,001	F24 vs H24	<0,05	D24 vs J24	<0,05	J24 vs L24	<0,05						2	35	36	19	17
		D25 vs F25	<0,001	F25 vs H25	0.67	D25 vs J25	<0,05	J25 vs L25	0.84						2	29	34	17	19
	Experiments performed in triplicate

## Sheet: Fig. 8
	Fig 8A (Data resume)
	Optic Density								Fig 8A (Data)
		Caspase-3		Caspase-8		Caspase-9				Casp-3	Casp-8	Casp-9
		Average	Standard Deviation	Average	Standard Deviation	Average	Standard Deviation		Control	104	25	39
	Control	92	14	48	28	59	22			95	40	56
	Hypoxia	436	42	303	22	273	14			77	79	82
	Hypoxia + NGAL	221	21	153	22	124	23		Hypoxia	400	283	260
	Tac	345	23	215	23	224	24			426	300	271
	Tac + NGAL	186	32	104	34	102	12			482	326	288
									Hypoxia + NGAL	200	176	114
										221	151	150
										242	132	108
									Tac	343	237	200
										323	217	224
										369	191	248
									Tac + NGAL	155	72	91
										183	100	100
										219	140	115
	Fig 8B
	ACTIN				Bcl-2/Actin
	Basal condition	13971.9			1.12037
	Hypoxia	11869			0.149914
	Hypoxia + NGAL	10673.1			1.2428
	Tac	10506.4			0.350821
	Tac + NGAL	11186.6			1.28782
	Bcl-2				Bax/Actin
	Basal condition	15653.6			0.355668
	Hypoxia	1779.33			1.14638
	Hypoxia + NGAL	13264.5			0.935936
	Tac	3685.86			1.64624
	Tac + NGAL	14406.3			1.37969
	Bax				Bax/Bcl-2
	Basal condition	4969.35			0.317456
	Hypoxia	13606.4			7.64695
	Hypoxia + NGAL	9989.3			0.753084
	Tac	17296			4.69253
	Tac + NGAL	15434.1			1.07134
	Experiments performed in triplicate
	TAC: tacrolimus

## Sheet: Fig 9
	Fig. 9 A
	Values in Ohm/cm2
		Average	Standard Deviation	exp-1	exp-2	exp-3
	Control	675	113	552	700	773
	Hypoxia	150	87	52	217	181
	Hypoxia + 500ng/ml	492	97	382	566	528
	Tac	362	56	301	369	413
	Tac + 500ng/ml	600	74	514	642	644
	Fig. 9B
	% of fluorescent cells
	Control	0.94
	Hypoxia	0.4
	Hypoxia + 500ng/ml	0.58
	Tac	0.63
	Tac + 500ng/ml	0.9
	Fig. 9C ZO1 expression
	% of fluorescent cells
	Control	0.866
	Hypoxia	0.69
	Hypoxia + 500ng/ml	0.861
	Control	0.783
	Tac	0.284
	Tac + 500ng/ml	0.721
	Fig. 9D Megalin expression
	% of fluorescent cells
	Control	0.862
	Hypoxia	0.384
	Hypoxia + 500ng/ml	0.82
	Control	0.64
	Tac	0.31
	Tac + 500ng/ml	0.497
	Experiments performed in triplicate
